# Supplementary material for: CISH Expression Is Associated with Metastasis-Free Interval in Triple-Negative Breast Cancer and Refines the Prognostic Value of PDL1 Expression
Source: Cancers (Basel). 2022 Jul 10;14(14):3356. doi: 10.3390/cancers14143356 (PMC9316839; doi:10.3390/cancers14143356)
Supplement: Supplementary file 1 [file cancers-14-03356-s001.zip]

Archive with 3 entries (3 files):
- Supplementary Figure.pdf
- Suppl_Table S1.xlsx
- Suppl_Table S2.xlsx
