# Supplementary material for: CISH Expression Is Associated with Metastasis-Free Interval in Triple-Negative Breast Cancer and Refines the Prognostic Value of PDL1 Expression
Source: Cancers (Basel). 2022 Jul 10;14(14):3356. doi: 10.3390/cancers14143356 (PMC9316839; doi:10.3390/cancers14143356)
Supplement: Supplementary file 1 [file cancers-14-03356-s001.zip › Suppl_Table S2.xlsx]

## Sheet: Table_Sxx
Supplementary Table 2: Uni- and multivariate analyses for MFI using CISH expression as continuous variable or as discrete variable with a cut-off equal to the median expression level in TNBC samples.
MFI, TNBC		Univariate			Multivariate			Multivariate
		N	HR [95%CI]	p-value	N	HR [95%CI]	p-value	N	HR [95%CI]	p-value
Age at diagnosis (years)	>50 vs.≤50	534	1.22 [0.84-1.78]	0.291
Pathological type	lobular vs.ductal	343	2.13 [0.52-8.84]	0.215
	other vs.ductal		0.53 [0.21-1.34]
Pathological lymph node (pN)	positive vs.negative	524	1.21 [0.83-1.77]	0.314
Pathological size (pT)	pT2 vs. pT1	475	1.13 [0.72-1.76]	0.108
	pT3 vs. pT1		1.99 [1.03-3.83]
Pathological grade	2 vs. 1	343	4.69 [0.63-34.95]	0.117
	3 vs. 1		6.16 [0.86-44.31]
Chemotherapy delivery	yes vs. no	497	0.67 [0.46-0.98]	0.0403	497	0.67 [0.45-1.00]	0.05002	497	0.68 [0.46-1.00]	0.05219
Lehmann's subtypes*	BL1 vs. M	692	0.59 [0.38-0.90]	0.00475	497	0.47 [0.26-0.84]	0.0105	497	0.47 [0.26-0.84]	0.0107
	BL2 vs. M		0.87 [0.52-1.45]		497	0.65 [0.31-1.34]	0.23996	497	0.65 [0.31-1.36]	0.25702
	IM vs. M		0.44 [0.29-0.68]		497	0.36 [0.20-0.67]	0.00111	497	0.37 [0.20-0.68]	0.00121
	LAR vs. M		0.86 [0.57-1.30]		497	0.59 [0.31-1.12]	0.10727	497	0.60 [0.32-1.14]	0.11824
	MSL vs. M		0.74 [0.47-1.18]		497	0.71 [0.39-1.30]	0.27	497	0.72 [0.40-1.31]	0.28271
CISH continuous		692	0.84 [0.72-0.99]	0.0331	497	1.00 [0.79-1.28]	0.96917
CISH class (TNBC median)	up vs. down	692	0.70 [0.53-0.94]	0.0169				497	0.96 [0.63-1.48]	0.85632
* Lehmann's TNBC subtypes, BL1:Basal-like 1; BL2: Basal-like 2; IM: Immunomodulatory; LAR: Luminal Androgen Receptor; M:Mesenchymal; MSL:Mesenchymal Stem-like
